# Supplementary material for: Adolescent obesity induces sex-specific alterations of action control
Source: Neuropsychopharmacology. 2026 Apr 23;51(9):1699–708. doi: 10.1038/s41386-026-02419-w (PMC13389461; doi:10.1038/s41386-026-02419-w)
Supplement: Supplementary file 2 — Supplemental Tables 1–4 [file 41386_2026_2419_MOESM2_ESM.xlsx]

## Sheet: Supplemental Table 1
		SD (CMR, SDS)		HFD (D12451, Research Diets)		vHFD (D12492, Research Diets)
		3.6 kcal/g		4.73 kcal/g		5.24 kcal/g
Protein		22		20		20
Carbohydrate		69		35		20
Starch & fibres		65		7		0
Sucrose		4		10		7
Maltodextrin		0		18		13
Fat		9		45		60
Lard		54		39		54
Other		6		6		6
Supplemental Table 1. Macronutrient breakdown of SD, HFD and vHFD.

## Sheet: Supplemental Table 2
Supplemental Table 2: Full statistical report for Figures 1-4
Figure 1
Figure	Data	Test	Factor	F-value or t-value	p-value	Test	Factor	F-value or t-value	p-value	Effect size	Pairwise comparisons		n (M/F)
1B	Body weight	3-way ANOVA	Diet	F(2, 51) = 13.3	p < 0.001	2-way ANOVA (Males)	Diet	F(2,25) = 8.5	p = 0.001	ηp2 = 0.41	Post hoc Bonferroni	SD vs HFD p < 0.05 from P42 SD vs vHFD p < 0.05 from P42 HFD vs vHFD p < 0.05 from P56	SD n = 8/8 HFD n = 11/12 vHFD n = 9/9
			Sex	F(1, 51) = 142.9	p < 0.001		Age	F(1.87, 46.79) = 608.4	p < 0.001	ηp2 = 0.96
			Age	F(1.88, 95.62) = 894.3	p < 0.001		Age x Diet	F(3.74, 46.79) = 9.6	p < 0.001	ηp2 = 0.43
			Age x Sex	F(1.88, 95.62) = 120.8	p < 0.001
			Age x Diet	F(3.75, 95.62) = 9.6	p < 0.001	2-way ANOVA (Females)	Diet	F(2,26) = 4.9	p = 0.01	ηp2 = 0.27	Post hoc Bonferroni	SD vs HFD all p > 0.1 SD vs vHFD p < 0.05 from P42 HFD vs vHFD all p > 0.06
			Diet x Sex	F(2, 51) = 1.9	p = 0.2		Age	F(1.75, 45.39) = 277.2	p < 0.001	ηp2 = 0.91
			Age x Sex x Diet	F(3.75, 95.62) = 4.5	p = 0.003		Age x Diet	F(3.49, 45.39) = 1.6	p = 0.2	ηp2 = 0.11
1C	Body weight gain	2-way ANOVA	Diet	F(2, 51) = 11.1	p < 0.001	1-way ANOVA (Males)		F(2,25) = 12.4	p < 0.001	η2 = 0.5	Post hoc Bonferroni	SD vs HFD p = 0.02 SD vs vHFD p < 0.001 HFD vs vHFD p = 0.1
			Sex	F(1, 51) = 166.6	p < 0.001
			Diet x Sex	F(2, 51) = 5.1	p = 0.009	1-way ANOVA (Females)		F(2,26) = 1.2	p = 0.3	η2 = 0.09	-	-
1D	Fat mass	2-way ANOVA	Diet	F(2, 51) = 24.0	p < 0.001	1-way ANOVA (Males)		F(2,25) = 15.8	p < 0.001	η2 = 0.56	Post hoc Bonferroni	SD vs HFD p = 0.6 SD vs vHFD p < 0.001 HFD vs vHFD p < 0.001
			Sex	F(1, 51) = 32.2	p < 0.001
			Diet x Sex	F(2, 51) = 6.8	p = 0.002	1-way ANOVA (Females)		F(2,26) = 10.7	p < 0.001	η2 = 0.50	Post hoc Bonferroni	SD vs HFD p = 1.0 SD vs vHFD p = 0.002 HFD vs vHFD p < 0.001
	Lean mass	2-way ANOVA	Diet	F(2, 51) = 8.1	p < 0.001	1-way ANOVA (Males)		F(2,25) = 7.5	p = 0.003	η2 = 0.38	Post hoc Bonferroni	SD vs HFD p = 0.009 SD vs vHFD p = 0.005 HFD vs vHFD p = 1.0
			Sex	F(1, 51) = 251.5	p < 0.001
			Diet x Sex	F(2, 51) = 2.2	p = 0.1	1-way ANOVA (Females)		F(2,26) = 1.3	p = 0.3	η2 = 0.09	-	-
1F	GTT (Time course End diet)	3-way ANOVA	Diet	F(2, 46) = 17.3	p < 0.001	2-way ANOVA (Males)	Diet	F(2,25) = 21.6	p < 0.001	ηp2 = 0.63	Post hoc Bonferroni	SD vs HFD p < 0.05 (15-30 min) SD vs vHFD p < 0.001 (0-120 min) HFD vs vHFD p < 0.05 (0, 60-120 min)	SD n = 8/7 HFD n = 9/10 vHFD n = 11/7
			Sex	F(1,46) = 12.9	p < 0.001		Time	F(5,125) = 108.5	p < 0.001	ηp2 = 0.81
			Time	F(3.87, 177.89) = 181.5	p < 0.001		Diet x Sex	F(10, 125) = 4.2	p < 0.001	ηp2 = 0.25
			Diet x Sex	F(2, 46) = 5.5	p = 0.007
			Diet x Time	F(7.73, 177.89) = 2.6	p = 0.01	2-way ANOVA (Females)	Diet	F(2, 21) = 1.8	p = 0.2	ηp2 = 0.14	-	-
			Sex x Time	F(3.87, 177.89) = 3.2	p = 0.02		Time	F(2.74, 57.63) = 78.9	p < 0.001	ηp2 = 0.79
			Diet x Sex x Time	F(7.73, 177.89) = 2.4	p = 0.02		Diet x Sex	F(5.49, 57.63) = 0.6	p = 0.7	ηp2 = 0.06
	GTT (AUC - End diet)	2-way ANOVA	Diet	F(2, 46) = 7.0	p = 0.002	1-way ANOVA (Males)		F(2, 25) = 6.6	p = 0.005	η2 = 0.34	Post hoc Bonferroni	SD vs HFD p = 0.008 SD vs vHFD p = 0.02 HFD vs vHFD p = 1.0
			Sex	F(1, 46) = 9.8	p = 0.003
			Diet x Sex	F(2, 46) = 2.7	p = 0.08	1-way ANOVA (Females)		F(2, 21) = 2.7	p = 0.09	η2 = 0.21	-	-
	GTT (Time course 2 months post diet)	3-way ANOVA	Diet	F(2, 46) = 0.03	p = 1.0	2-way ANOVA (Males)	Diet	F(2,25) = 2.0	p = 0.2	ηp2 = 0.14	-	-
			Sex	F(1,46) = 0.4	p = 0.5		Time	F(2.65, 66.27) = 187.1	p < 0.001	ηp2 = 0.88
			Time	F(2.73, 127.71) = 398.5	p < 0.001		Diet x Sex	F(5.30, 66.27) = 1.5	p = 0.2	ηp2 = 0.11
			Diet x Sex	F(2, 46) = 5.5	p = 0.007
			Diet x Time	F(5.47, 127.71) = 1.5	p = 0.2	2-way ANOVA (Females)	Diet	F(2, 21) = 1.6	p = 0.2	ηp2 = 0.13	-	-
			Sex x Time	F(2.13, 127.71) = 19.7	p < 0.001		Time	F(2.06, 43.27) = 457.37	p < 0.001	ηp2 = 0.79
			Diet x Sex x Time	F(5.47, 127.71) = 1.5	p = 0.1		Diet x Sex	F(4.12, 43.27) = 2.39	p = 0.06	ηp2 = 0.19
	GTT (2 months post diet)	2-way ANOVA	Diet	F(2, 46) = 0.7	p = 0.5	1-way ANOVA (Males)		F(2, 25) = 1.1	p = 0.3	η2 = 0.08	-	-
			Sex	F(1, 46) = 19.4	p < 0.001
			Diet x Sex	F(2, 46) = 1.5	p = 0.2	1-way ANOVA (Females)		F(2, 21) = 2.0	p = 0.2	η2 = 0.16	-	-
Figure 2
Figure	Data	Test	Factor	F-value or t-value	p-value	Test	Factor	F-value or t-value	p-value	Effect size	Pairwise comparisons		n (M/F)
2B	Active LP rate (Instrumental conditioning)	3-way ANOVA (Early)	Diet	F(2, 50) = 0.1	p = 0.9	2-way ANOVA (Males)	Diet	F(2, 25) = 0.7	p = 0.5	ηp2 = 0.05	-	-	SD n = 8/8 HFD n = 11/11 vHFD n = 9/9
			Sex	F(1, 50) = 0.1	p = 0.7		Session	F(3.18, 79.48) = 49.5	p < 0.001	ηp2 = 0.66
			Session	F(3.08, 153.87) = 105.4	p < 0.001		Diet x Session	F(6.36, 79.48) = 1.3	p = 0.3	ηp2 = 0.09
			Session x Sex	F(3.08, 153.87) = 0.5	p = 0.7
			Session x Diet	F(6.16, 153.87) = 1.3	p = 0.3	2-way ANOVA (Females)	Diet	F(2, 25) = 1.0	p = 0.4	ηp2 = 0.07	-	-
			Diet x Sex	F(2, 50) = 1.6	p = 0.2		Session	F(2.49, 62.26) = 57.3	p < 0.001	ηp2 = 0.67
			Session x Sex x Diet	F(6.16, 153.87) = 1.9	p = 0.1		Diet x Session	F(4.98, 62.26) = 1.9	p = 0.1	ηp2 = 0.13
		3-way ANOVA (Mid)	Diet	F(2, 50) = 1.0	p = 0.4	2-way ANOVA (Males)	Diet	F(2, 25) = 1.0	p = 0.4	ηp2 = 0.08	-	-
			Sex	F(1, 50) = 0.1	p = 0.8		Session	F(2.05, 51.30) = 3.5	p = 0.04	ηp2 = 0.12
			Session	F(2.46, 123.21) = 6.8	p < 0.001		Diet x Session	F(4.10, 51.30 = 1.1	p = 0.4	ηp2 = 0.08
			Session x Sex	F(2.46, 123.21) = 0.5	p = 0.7
			Session x Diet	F(4.93, 123.21) = 1.9	p = 0.1	2-way ANOVA (Females)	Diet	F(2, 25) = 0.2	p = 0.8	ηp2 = 0.01	-	-
			Diet x Sex	F(2, 50) = 0.2	p = 0.8		Session	F(2.16, 53.98) = 3.7	p = 0.03	ηp2 = 0.13
			Session x Sex x Diet	F(4.93, 123.21) = 1.7	p = 0.1		Diet x Session	F(4.32, 53.98) = 2.6	p = 0.04	ηp2 = 0.17
		3-way ANOVA (Late)	Diet	F(2, 50) = 1.6	p = 0.2	2-way ANOVA (Males)	Diet	F(2, 25) = 1.2	p = 0.3	ηp2 = 0.09	-	-
			Sex	F(1, 50) = 0.8	p = 0.4		Session	F(3.25, 81.35) = 11.8	p < 0.001	ηp2 = 0.32
			Session	F(3.81, 190.49) = 30.6	p < 0.001		Diet x Session	F(6.51, 81.35) = 1.2	p = 0.3	ηp2 = 0.09
			Session x Sex	F(3.81, 190.49) = 0.5	p = 0.7
			Session x Diet	F(7.26, 190.46) = 2.1	p = 0.04	2-way ANOVA (Females)	Diet	F(2, 25) = 0.7	p = 0.5	ηp2 = 0.06	-	-
			Diet x Sex	F(2, 50) = 0.5	p = 0.6		Session	F(2.94, 73.46) = 21.5	p < 0.001	ηp2 = 0.46
			Session x Sex x Diet	F(7.26, 190.46) = 0.8	p = 0.6		Diet x Session	F(5.88, 73.46) = 1.8	p = 0.1	ηp2 = 0.13
2D-E	Lever press rate (Outcome devaluation test)	3-way ANOVA (Early)	Diet	F(2, 50) = 0.2	p = 0.8	2-way ANOVA (Males)	Diet	F(2,25) = 1.6	p = 0.2	ηp2 = 0.11	Planned comparisons (Bonferroni's correction)	SD: F(1,25) = 4.5, p = 0.04 (ηp2 = 0.15) HFD: F(1,25) = 4.6, p = 0.04 (ηp2 = 0.16) vHFD: F(1,25) = 7.8, p = 0.01 (ηp2 = 0.24)
			Sex	F(1, 50) = 1.2	p = 0.2		Devaluation	F(1,25) = 16.6	p < 0.001	ηp2 = 0.40
			Devaluation	F(1, 50) = 25.7	p < 0.001		Diet x Devaluation	F(2,25) = 0.2	p = 0.8	ηp2 = 0.02
			Devaluation x Sex	F(1, 50) = 2.5	p = 0.1
			Devaluation x Diet	F(2, 50) = 0.1	p = 0.9	2-way ANOVA (Females)	Diet	F (2, 25) = 2.1	p = 0.1	ηp2 = 0.14	Planned comparisons (Bonferroni's correction)	SD: F(1,25) = 5.1, p = 0.03 (ηp2 = 0.17) HFD: F(1,25) = 5.2, p = 0.03 (ηp2 = 0.17) vHFD: F(1,25) = 0.4, p = 0.6 (ηp2 = 0.01)
			Diet x Sex	F(2, 50) = 3.3	p = 0.04		Devaluation	F(1,25) = 8.7	p = 0.007	ηp2 = 0.26
			Devaluation x Sex x Diet	F(2, 50) = 0.8	p = 0.5		Diet x Devaluation	F(2,25) = 0.9	p = 0.4	ηp2 = 0.07
		3-way ANOVA (Mid)	Diet	F(2, 50) = 0.4	p = 0.7	2-way ANOVA (Males)	Diet	F(2,25) = 0.2	p = 0.8	ηp2 = 0.02	Planned comparisons (Bonferroni's correction)	SD: F(1,25) = 5.0, p = 0.03 (ηp2 = 0.17) HFD: F(1,25) = 0.9, p = 0.3 (ηp2 = 0.04) vHFD: F(1,25) = 1.1, p = 0.3 (ηp2 = 0.04)
			Sex	F(1, 50) = 13.0	p < 0.001		Devaluation	F(1,25) = 6.3	p = 0.02	ηp2 = 0.20
			Devaluation	F(1, 50) = 26.3	p < 0.001		Diet x Devaluation	F(2,25) = 0.6	p = 0.5	ηp2 = 0.05
			Devaluation x Sex	F(1, 50) = 3.1	p = 0.08
			Devaluation x Diet	F(2, 50) = 0.7	p = 0.5	2-way ANOVA (Females)	Diet	F (2, 25) = 0.3	p = 0.7	ηp2 = 0.02	Planned comparisons (Bonferroni's correction)	SD: F(1,25) = 8.0, p = 0.009 (ηp2 = 0.24) HFD: F(1,25) = 11.8, p = 0.002 (ηp2 = 0.32) vHFD: F(1,25) = 3.3, p = 0.08 (ηp2 = 0.12)
			Diet x Sex	F(2, 50) = 0.1	p = 0.7		Devaluation	F(1, 25) = 21.5	p < 0.001	ηp2 = 0.46
			Devaluation x Sex x Diet	F(2, 50) = 0.4	p = 0.7		Diet x Devaluation	F (2, 25) = 0.5	p = 0.6	ηp2 = 0.04
		3-way ANOVA (Late)	Diet	F(2, 50) = 0.2	p = 0.8	2-way ANOVA (Males)	Diet	F(2, 25) = 0.6	p = 0.6	ηp2 = 0.05	Planned comparisons (Bonferroni's correction)	SD: F(1,25) = 0.1, p = 0.7 (ηp2 = 0.004) HFD: F(1,25) = 1.4, p = 0.3 (ηp2 = 0.05) vHFD: F(1,25) = 0.2, p = 0.6 (ηp2 = 0.009)
			Sex	F(1, 50) = 2.6	p = 0.1		Devaluation	F(1, 25) = 1.2	p = 0.3	ηp2 = 0.05
			Devaluation	F(1, 50) = 8.4	p = 0.006		Diet x Devaluation	F (2, 25) = 0.1	p = 0.9	ηp2 = 0.01
			Devaluation x Sex	F(1, 50) = 5.8	p = 0.02
			Devaluation x Diet	F(2, 50) = 1.7	p = 0.2	2-way ANOVA (Females)	Diet	F(2, 25) = 0.4	p = 0.7	ηp2 = 0.03	Planned comparisons (Bonferroni's correction)	SD: F(1,25) = 5.5, p = 0.03 (ηp2 = 0.18) HFD: F(1,25) = 8.9, p = 0.006 (ηp2 = 0.26) vHFD: F(1,25) = 0.8, p = 0.4 (ηp2 = 0.03)
			Diet x Sex	F(2, 50) = 1.1	p = 0.3		Devaluation	F(1, 25) = 12.7	p = 0.002	ηp2 = 0.34
			Devaluation x Sex x Diet	F(2, 50) = 0.09	p = 0.9		Diet x Devaluation	F(2, 25) = 1.0	p = 0.4	ηp2 = 0.07
	Devaluation index	Males	1-way ANOVA			Early		F(2, 25) = 0.2	p = 0.8	η2 = 0.02	One sample t-test vs 0.5	SD: t(7) = -2.3, p = 0.05 (d = -0.81) HFD: t(10) = -2.2, p = 0.05 (d = -0.65) vHFD: t(8) = -2.9, p = 0.02 (d = -0.98)
						Mid		F(2, 25) = 2.4	p = 0.1	η2 = 0.16	One sample t-test vs 0.5	SD: t(7) = -5.8, p < 0.001 (d = -2.1) HFD: t(10) = 0.03, p = 1.0 (d = 0.01) vHFD: t(8) = -0.4, p = 0.7 (d = -0.15)
						Late		F(2, 25) = 0.3	p = 0.8	η2 = 0.02	One sample t-test vs 0.5	SD: t(7) = -0.1, p = 0.9 (d = -0.04) HFD: t(10) = -1.0, p = 0.4 (d = -0.29) vHFD: t(8) = -0.03, p = 1.0 (d = -0.01)
		Females	1-way ANOVA			Early		F(2, 25) = 0.8	p = 0.4	η2 = 0.06	One sample t-test vs 0.5	SD: t(7) = -2.7, p = 0.03 (d = -0.97) HFD: t(10) = -2.5, p = 0.04 (d = -0.74) vHFD: t(8) = -1.4, p = 0.2 (d = -0.45)
						Mid		F(2, 25) = 0.4	p = 0.7	η2 = 0.03	One sample t-test vs 0.5	SD: t(7) = -3-3, p = 0.01 (d = -1.15) HFD: t(10) = -3.3, p = 0.008 (d = -0.99) vHFD: t(8) = -1.5, p = 0.2 (d = -0.51)
						Late		F(2, 25) = 0.4	p = 0.7	η2 = 0.03	One sample t-test vs 0.5	SD: t(7) = -2.6, p = 0.04 (d = -0.91) HFD: t(10) = -3.1, p = 0.01 (d = -0.93) vHFD: t(8) = -1.7, p = 0.1 (d = -0.58)
Figure 3
Figure	Data	Test	Factor	F-value or t-value	p-value	Test	Factor	F-value or t-value	p-value	Effect size	Pairwise comparisons		n (M/F)
3B	Reversal learning Response rate	3-way ANOVA (New active lever)	Diet	F(2, 49) = 1.1	p = 0.4	2-way ANOVA Males	Diet	F(2, 25) = 1.4	p = 0.3	ηp2 = 0.10	-	-	SD n = 8/8 HFD n = 11/10 vHFD n = 9/9
			Sex	F(1, 49) = 0.4	p = 0.5		Session	F(2.42, 60.53) = 30.5	p < 0.001	ηp2 = 0.55
			Session	F(2.98, 145.83) =79.9	p < 0.001		Diet x Session	F(4.84, 60.53) = 1.5	p = 0.2	ηp2 = 0.11
			Session x Sex	F(2.98, 145.83) = 1.1	p = 0.3
			Session x Diet	F(5.95, 145.83) = 1.5	p = 0.2	2-way ANOVA Females	Diet	F (2, 24) = 2.0	p = 0.2	ηp2 = 0.14	-	-
			Diet x Sex	F(2, 50) = 0.2	p = 0.8		Session	F (3.86, 92.66) = 71.8	p < 0.001	ηp2 = 0.75
			Session x Sex x Diet	F(5.95, 145.83) = 1.2	p = 0.3		Diet x Session	F(7.72, 92.66) = 1.0	p = 0.5	ηp2 = 0.07
		3-way ANOVA (Former active lever)	Diet	F(2, 49) = 2.5	p = 0.09	2-way ANOVA Males	Diet	F(2, 25) = 1.3	p = 0.3	ηp2 = 0.09	-	-
			Sex	F(1, 49) = 0.3	p = 0.6		Session	F(1.99, 49.99) = 48.1	p < 0.001	ηp2 = 0.66
			Session	F(2.53, 123.74) =79.8	p < 0.001		Diet x Session	F(3.99, 49.99) = 1.1	p = 0.4	ηp2 = 0.08
			Session x Sex	F(2.53, 123.74) = 3.6	p = 0. 02
			Session x Diet	F(5.05, 123.74) = 0.7	p = 0.6	2-way ANOVA Females	Diet	F(2, 24) = 1.3	p = 0.3	ηp2 = 0.10	-	-
			Diet x Sex	F(2, 50) = 0.2	p = 0.8		Session	F(2.34, 56.20) = 33.0	p < 0.001	ηp2 = 0.58
			Session x Sex x Diet	F(5.05, 123.74) = 1.7	p = 0.1		Diet x Session	F(4.68, 56.20) = 1.4	p = 0.3	ηp2 = 0.10
3D-E	Lever press rate (Outcome devaluation test)	3-way ANOVA (New active lever)	Diet	F(2, 49) = 1.0	p = 0.4	2-way ANOVA Males	Diet	F(2, 25) = 4.1	p = 0.03	ηp2 = 0.25	Planned comparisons (Bonferroni's correction)	SD: F(1,25) = 8.4, p = 0.008 (ηp2 = 0.25) HFD: F(1,25) = 8.3, p = 0.008 (ηp2 = 0.25) vHFD: F(1,25) = 3.2, p = 0.09 (ηp2 = 0.11)
			Sex	F(1, 49) = 5.9	p = 0.02		Devaluation	F(1, 25) = 19.0	p < 0.001	ηp2 = 0.43
			Devaluation	F(1, 49) = 25.6	p < 0.001		Diet x Devaluation	F(2, 25) = 0.4	p = 0.7	ηp2 = 0.03
			Devaluation x Sex	F(1, 49) = 0.2	p = 0.7
			Devaluation x Diet	F(2, 49) = 0.7	p = 0.5	2-way ANOVA Females	Diet	F(2, 24) = 2.1	p = 0.1	ηp2 = 0.15	Planned comparisons (Bonferroni's correction)	SD: F(1,24) = 5.0, p = 0.03 (ηp2 = 0.18) HFD: F(1,24) = 2.6, p = 0.1 (ηp2 = 0.10) vHFD: F(1,24) = 1.5, p = 0.2 (ηp2 = 0.06)
			Diet x Sex	F(2, 49) = 4.1	p = 0.02		Devaluation	F(1, 24) = 8.8	p = 0.007	ηp2 = 0.27
			Devaluation x Sex x Diet	F(2, 49) = 0.04	p = 1.0		Diet x Devaluation	F(2, 24) = 0.3	p = 0.7	ηp2 = 0.03
		3-way ANOVA (Former active lever)	Diet	F(2, 49) = 0.1	p = 0.9	2-way ANOVA Males	Diet	F(2, 25) = 1.3	p = 0.3	ηp2 = 0.1	Planned comparisons (Bonferroni's correction)	SD: F(1,25) = 1.8, p = 0.2 (ηp2 = 0.07) HFD: F(1,25) = 2.4, p = 0.1 (ηp2 = 0.09) vHFD: F(1,25) = 0.9, p = 0.3 (ηp2 = 0.04)
			Sex	F(1, 49) = 3.7	p = 0.06		Devaluation	F(1, 25) = 4.9	p = 0.04	ηp2 = 0.17
			Devaluation	F(1, 49) = 21.9	p < 0.001		Diet x Devaluation	F(2, 25) = 0.07	p = 0.9	ηp2 = 0.01
			Devaluation x Sex	F(1, 49) = 1.7	p = 0.2
			Devaluation x Diet	F(2, 49) = 0.3	p = 0.7	2-way ANOVA Females	Diet	F(2, 24) = 1.6	p = 0.2	ηp2 = 0.12	Planned comparisons (Bonferroni's correction)	SD: F(1,24) = 10.6, p = 0.003 (ηp2 = 0.31) HFD: F(1,24) = 6.4, p = 0.02 (ηp2 = 0.21) vHFD: F(1,24) = 3.5, p = 0.07 (ηp2 = 0.16)
			Diet x Sex	F(2, 49) = 2.8	p = 0.07		Devaluation	F(1, 24) = 21.1	p < 0.001	ηp2 = 0.47
			Devaluation x Sex x Diet	F(2, 49) = 0.1	p = 0.9		Diet x Devaluation	F(2, 24) = 0.5	p = 0.6	ηp2 = 0.04
	Devaluation index	New active lever	1-way ANOVA Males					F(2, 25) = 1.7	p = 0.2	η2 = 0.12	One sample t-test vs 0.5	SD: t(7) = -4.5, p = 0.003 (d = -1.59) HFD: t(10) = -4.7, p < 0.001 (d = -1.41) vHFD: t(8) = -1.5, p = 0.2 (d = -0.51)
			1-way ANOVA Females					F(2, 24) = 0.5	p = 0.6	η2 = 0.04	One sample t-test vs 0.5	SD: t(7) = -2.8, p = 0.03 (d = -0.99) HFD: t(9) = -2.4, p = 0.04 (d = -0.76) vHFD: t(8) = -1.2, p = 0.3 (d = -0.40)
		Former active lever	1-way ANOVA Males					F(2, 25) = 0.8	p = 0.4	η2 = 0.06	One sample t-test vs 0.5	SD: t(7) = -2.1, p = 0.08 (d = -0.73) HFD: t(10) = -0.6, p = 0.5 (d = -0.19) vHFD: t(8) = -1.5, p = 0.2 (d = -0.48)
			1-way ANOVA Females					F(2, 25) = 0.8	p = 0.4	η2 = 0.07	One sample t-test vs 0.5	SD: t(7) = -3.7, p = 0.03 (d = -0.99) HFD: t(9) = -4.6, p = 0.001 (d = -1.46) vHFD: t(8) = -0.8, p = 0.4 (d = -0.27)
Figure 4
Figure	Data	Test	Factor	F-value or t-value	p-value	Test	Factor	F-value or t-value	p-value	Effect size	Pairwise comparisons		n (M/F)
4B	Lever press rate (Contingency degradation)	3-way ANOVA (CD)	Contingency	F(1, 11) = 4.5	p = 0.05	2-way ANOVA Males	Contingency	F(1, 5) = 28.4	p = 0.003	ηp2 = 0.85	-	-	SD n = 7/8 HFD n = 11/10 vHFD n = 9/9
			Sex	F(1, 11) = 5.6	p = 0.04		Session	F(5, 25) = 1.2	p = 0.4	ηp2 = 0.19
			Session	F(5, 55) = 1.5	p = 0.2		Contingency x Session	F(5, 25) = 1.5	p = 0.2	ηp2 = 0.23
			Session x Sex	F(5, 55) = 1.3	p = 0.3
			Session x Contingency	F(5, 55) = 4.0	p = 0.004	2-way ANOVA Females	Contingency	F(1, 6) = 8.4	p = 0.03	ηp2 = 0.58	-	-
			Contingency x Sex	F(1, 11) = 1.7	p = 0.2		Session	F(5, 30) = 1.6	p = 0.2	ηp2 = 0.21
			Session x Sex x Contingency	F(5, 55) = 0.6	p = 0.7		Contingency x Session	F(5, 30) = 3.0	p = 0.03	ηp2 = 0.33
		3-way ANOVA (HFD)	Contingency	F(1, 17) = 7.3	p = 0.01	2-way ANOVA Males	Contingency	F(1, 9) = 5.4	p = 0.04	ηp2 = 0.38	-	-
			Sex	F(1, 17) = 0.4	p = 0.6		Session	F(1.77, 15.96) = 0.6	p = 0.5	ηp2 = 0.07
			Session	F(2.49, 42.39) = 1.9	p = 0.2		Contingency x Session	F(1.77, 15.96) = 2.0	p = 0.2	ηp2 = 0.18
			Session x Sex	F(2.49, 42.39) = 1.2	p = 0.3
			Session x Contingency	F(2.49, 42.39) = 3.0	p = 0.04	2-way ANOVA Females	Contingency	F(1, 8) = 2.2	p = 0.2	ηp2 = 0.22	-	-
			Contingency x Sex	F(1, 17) = 0.8	p = 0.4		Session	F(5, 40) = 3.4	p = 0.01	ηp2 = 0.30
			Session x Sex x Contingency	F(2.49, 42.39) = 0.5	p = 0.7		Contingency x Session	F(5, 40) = 1.4	p = 0.3	ηp2 = 0.15
		3-way ANOVA (vHFD)	Contingency	F(1, 14) = 0.4	p =0.6	2-way ANOVA Males	Contingency	F(1, 7) = 0.3	p = 0.6	ηp2 = 0.04	-	-
			Sex	F(1, 14) = 1.1	p = 0.3		Session	F(1.50, 10.48) = 0.2	p = 0.7	ηp2 = 0.03
			Session	F(1.85, 25.92) = 0.7	p = 0.5		Contingency x Session	F(1.50, 10.48) = 1.3	p = 0.3	ηp2 = 0.15
			Session x Sex	F(1.85, 25.92) = 0.3	p = 0.7
			Session x Contingency	F(1.85, 25.92) = 2.2	p = 0.1	2-way ANOVA Females	Contingency	F(1, 7) = 0.1	p = 0.8	ηp2 = 0.01	-	-
			Contingency x Sex	F(1, 14) = 0.2	p = 0.7		Session	F(5, 35) = 1.5	p = 0.2	ηp2 = 0.17
			Session x Sex x Contingency	F(1.85, 25.92) = 0.4	p = 0.7		Contingency x Session	F(5, 35) = 1.3	p = 0.3	ηp2 = 0.16
4c	Lever press rate (Contingency degradation test)	3-way ANOVA	Contingency	F(1, 42) = 19.9	p < 0.001	2-way ANOVA Males	Diet	F(2, 21) = 0.5	p = 0.6	ηp2 = 0.05	Planned comparisons (Bonferroni's correction)	SD: F(1,21) = 11.1, p = 0.003 (ηp2 = 0.35) HFD: F(1,21) = 8.7, p = 0.008 (ηp2 = 0.29) vHFD: F(1,21) = 0.3, p = 0.6 (ηp2 = 0.02)
			Sex	F(1, 42) = 2.9	p = 0.09		Contingency	F(1, 21) = 15.9	p < 0.001	ηp2 = 0.43
			Diet	F(2, 42) = 0.6	p = 0.6		Diet x Contingency	F(2, 21) = 2.4	p = 0.1	ηp2 = 0.19
			Contingency x Sex	F(1, 42) = 2.5	p = 0.1
			Contingency x Diet	F(2, 42) = 0.9	p = 0.4	2-way ANOVA Females	Diet	F(2, 21) = 0.02	p = 1.0	ηp2 = 0.002	Planned comparisons (Bonferroni's correction)	SD: F(1,21) = 19.2, p < 0.001 (ηp2 = 0.48) HFD: F(1,21) = 3.8, p = 0.07 (ηp2 = 0.15) vHFD: F(1,21) = 1.5, p = 0.2 (ηp2 = 0.07)
			Diet x Sex	F(2, 42) = 4.5	p = 0.02		Contingency	F(1, 21) = 19.6	p < 0.001	ηp2 = 0.48
			Contingency x Sex x Diet	F(2, 42) = 0.3	p = 0.7		Diet x Contingency	F(2, 21) = 3.1	p = 0.07	ηp2 = 0.23

## Sheet: Supplemental Table 3
Supplemental Table 3: Full statistical report for Supplemental Figures 1-4
Supplemental Figure 1
Figure	Data	Test	Factor	F-value or t-value	p-value	Test	Factor	F-value or t-value	p-value	Effect size	Pairwise comparisons		n (M/F)
S1C	Body weight	2-way ANOVA (Week 0)	Diet	F(2, 51) = 1.0	p = 0.4	1-way ANOVA (Males)		F(2, 25) = 0.9	p = 0.4	η2 = 0.07	-	-	SD n = 8/8 HFD n = 11/12 vHFD n = 9/9
			Sex	F(1, 51) = 0.2	p = 0.6
			Diet x Sex	F(2, 51) = 0.5	p = 0.6	1-way ANOVA (Females)		F(2, 26) = 0.4	p = 0.7	η2 = 0.03	-	-
		2-way ANOVA (Week 7)	Diet	F(2, 51) = 27.3	p < 0.001	1-way ANOVA (Males)		F(2 ,25) = 22.6	p < 0.001	η2 = 0.64	Bonferroni	SD vs HFD p < 0.05 SD vs vHFD p < 0.001 HFD vs vHFD p < 0.001
			Sex	F(1, 51) = 281.0	p < 0.001
			Diet x Sex	F(2, 51) = 7.5	p = 0.001	1-way ANOVA (Females)		F(2 ,26) = 5.3	p = 0.01	η2 = 0.29	Bonferroni	SD vs HFD p = 1.0 SD vs vHFD p = 0.02 HFD vs vHFD p = 0.04
		2-way ANOVA (Week 15)	Diet	F(2, 46) = 2.6	p = 0.09	1-way ANOVA (Males)		F(2, 22) = 1.5	p = 0.3	η2 = 0.12	-	-
			Sex	F(1, 46) = 385.1	p < 0.001
			Diet x Sex	F (2, 46) = 0.2	p = 0.8	1-way ANOVA (Females)		F(2, 24) = 1.3	p = 0.3	η2 = 0.10	-	-
Supplemental Figure 2
Figure	Data	Test	Factor	F-value or t-value	p-value	Test	Factor	F-value or t-value	p-value		Pairwise comparisons		n (M/F)
S2A	Food port entries (Instrumental conditioning)	3-way RM ANOVA (Early)	Diet	F(2, 50) = 1.2	p = 0.3	2-way RM ANOVA (Males)	Diet	F(2, 25) = 4.1	p = 0.03	ηp2 = 0.25	-	-	SD n = 8/8 HFD n = 11/11 vHFD n = 9/9
			Sex	F(1, 50) = 1.3	p = 0.3		Session	F(2.95, 73.79) = 14.8	p < 0.001	ηp2 = 0.37
			Session	F(3.38, 169.08) = 27.5	p < 0.001		Diet x Session	F(5.90, 73.79) = 2.6	p = 0.02	ηp2 = 0.17
			Session x Sex	F(3.38, 169.08) = 0.2	p = 0.9
			Session x Diet	F(6.76, 169.08) = 1.5	p = 0.2	2-way RM ANOVA (Females)	Diet	F(2, 25) = 1.3	p = 0.3	ηp2 = 0.10	-	-
			Diet x Sex	F(2, 50) = 4.9	p = 0.01		Session	F(3.54, 88.40) = 13.1	p < 0.001	ηp2 = 0.34
			Session x Sex x Diet	F(6.76, 169.08) = 1.4	p = 0.2		Diet x Session	F(7.07, 88.4) = 0.5	p = 0.8	ηp2 = 0.04
		3-way RM ANOVA (Mid)	Diet	F(2, 50) = 1.5	p = 0.2	2-way RM ANOVA (Males)	Diet	F(2, 25) = 1.2	p = 0.3	ηp2 = 0.09	-	-
			Sex	F(1, 50) = 10.0	p = 0.003		Session	F(3.55, 88.69) = 1.0	p = 0.4	ηp2 = 0.04
			Session	F(3.98, 198.89) = 1.1	p = 0.4		Diet x Session	F(3.55, 88.69) = 0.7	p = 0.7	ηp2 = 0.05
			Session x Sex	F(3.98, 198.89) = 1.3	p = 0.3
			Session x Diet	F(7.96, 198.89) = 0.6	p = 0.8	2-way RM ANOVA (Females)	Diet	F(2, 25) = 1.8	p = 0.2	ηp2 = 0.12	-	-
			Diet x Sex	F(2, 50) = 1.5	p = 0.3		Session	F(5,125) = 1.4	p = 0.2	ηp2 = 0.05
			Session x Sex x Diet	F(7.96, 198.89) = 1.4	p = 0.2		Diet x Session	F(5, 125) = 1.3	p = 0.3	ηp2 = 0.09
		3-way RM ANOVA (Late)	Diet	F(2, 50) = 2.0	p = 0.1	2-way RM ANOVA (Males)	Diet	F(2, 25) = 0.3	p = 0.8	ηp2 = 0.02	-	-
			Sex	F(1, 50) = 11.9	p = 0.001		Session	F(4.69, 117.33) = 1.8	p = 0.1	ηp2 = 0.07
			Session	F(4.72, 235.99) = 0.4	p = 0.8		Diet x Session	F(9.39, 117.33) = 2.1	p = 0.03	ηp2 = 0.14
			Session x Sex	F(4.72, 235.99) = 2.4	p = 0.04
			Session x Diet	F(9.44, 235.99) = 1.0	p = 0.4	2-way RM ANOVA (Females)	Diet	F(2, 25) = 4.0	p = 0.03	ηp2 = 0.24	-	-
			Diet x Sex	F(2, 50) = 2.0	p = 0.1		Session	F(3.87, 96.76) = 1.2	p = 0.3	ηp2 = 0.05
			Session x Sex x Diet	F(9.44, 235.99) = 1.6	p = 0.1		Diet x Session	F(7.74, 96.76) = 1.0	p = 0.5	ηp2 = 0.07
S2B	Food retrieval latency	2-way ANOVA	Diet	F(2, 50) = 2.2	p = 0.1	1-way ANOVA (Males)		F(2, 25) = 0.4	p = 0.7	η2 = 0.03	-	-
			Sex	F(1, 50) = 0.08	p = 0.8
			Diet x Sex	F(2, 50) = 1.1	p = 0.4	1-way ANOVA (Females)		F(2, 25) = 3.3	p = 0.06	η2 = 0.21	-	-
S2C	Progressive ratio Lever presses	2-way ANOVA	Diet	F(2, 47) = 0.6	p = 0.6	1-way ANOVA (Males)		F(2, 23) = 0.03	p = 1.0	η2 = 0.003	-	-	SD n = 7/8 HFD n = 11/10 vHFD n = 8/9
			Sex	F(1, 47) = 25.1	p < 0.001
			Diet x Sex	F(2, 47) = 0.7	p = 0.5	1-way ANOVA (Females)		F(2, 24) = 1.2	p = 0.3	η2 = 0.09	-	-
	Progressive ratio Lever presses	2-way ANOVA	Diet	F(2, 47) = 0.6	p = 0.6	1-way ANOVA (Males)		F(2, 23) = 0.04	p = 1.0	η2 = 0.003	-	-
			Sex	F(1, 47) = 24.9	p < 0.001
			Diet x Sex	F(2, 50) = 0.8	p = 0.5	1-way ANOVA (Females)		F(2, 24) = 1.3	p = 0.3	η2 = 0.10	-	-
Supplemental Figure 3
Figure	Data	Test	Factor	F-value or t-value	p-value	Test	Factor	F-value or t-value	p-value	Effect size	Pairwise comparisons		n (M/F)
S3A	Food intake (satiety test)	2-way ANOVA (Early)	Diet	F(2, 50) = 1.1	p = 0.4	1-way ANOVA (Males)		F(2,25) = 0.4	p = 0.7	η2 = 0.03	-	-	SD n = 8/8 HFD n = 11/11 vHFD n = 9/9
			Sex	F(1, 50) = 11.4	p = 0.001
			Diet x Sex	F(2, 50) = 0.04	p = 1.0	1-way ANOVA (Females)		F(2,25) = 1.6	p = 0.2	η2 = 0.11	-	-
		2-way ANOVA (Mid)	Diet	F(2, 50) = 0.5	p = 0.6	1-way ANOVA (Males)		F(2,25) = 0.1	p = 0.9	η2 = 0.01	-	-
			Sex	F(1, 50) = 7.2	p = 0.01
			Diet x Sex	F(2, 50) = 0.2	p = 0.9	1-way ANOVA (Females)		F(2,25) = 0.7	p = 0.5	η2 = 0.06	-	-
		2-way ANOVA (Late)	Diet	F(2, 50) = 0.2	p = 0.8	1-way ANOVA (Males)		F(2,25) = 0.1	p = 0.9	η2 = 0.01	-	-
			Sex	F(1, 50) = 21.8	p < 0.001
			Diet x Sex	F(2, 50) = 0.06	p = 0.9	1-way ANOVA (Females)		F(2,25) = 0.2	p = 0.8	η2 = 0.02	-	-
S3B	Food intake (consumption test)	3-way ANOVA (Early)	Diet	F(2, 50) = 0.6	p = 0.5	2-way ANOVA Males	Diet	F(2,25) = 0.4	p = 0.7	ηp2 = 0.03	Bonferroni (Valued vs Devalued)	SD p < 0.001 HFD p < 0.001 vHFD p < 0.001
			Sex	F(1, 50) = 5.6	p = 0.02		Devaluation	F(1,25) = 96.6	p < 0.001	ηp2 = 0.79
			Devaluation	F(1, 50) = 155.6	p < 0.001		Diet x Devaluation	F(2,25) = 1.3	p = 0.3	ηp2 = 0.10
			Devaluation x Sex	F(1, 50) = 0.5	p = 0.5
			Devaluation x Diet	F(2, 50) = 3.3	p = 0.04	2-way ANOVA Females	Diet	F (2, 25) = 0.3	p = 0.8	ηp2 = 0.02	Bonferroni (Valued vs Devalued)	SD p = 0.02 HFD p < 0.001 vHFD p < 0.001
			Diet x Sex	F(2, 50) = 0.07	p = 0.9		Devaluation	F(1,25) = 62.8	p < 0.001	ηp2 = 0.71
			Devaluation x Sex x Diet	F(2, 50) = 1.0	p = 0.4		Diet x Devaluation	F(2,25) = 2.8	p = 0.08	ηp2 = 0.19
		3-way ANOVA (Mid)	Diet	F(2, 50) = 1.7	p = 0.2	2-way ANOVA Males	Diet	F(2,25) = 1.5	p = 0.3	ηp2 = 0.10	Bonferroni (Valued vs Devalued)	SD p = 0.002 HFD p < 0.001 vHFD p < 0.001
			Sex	F(1, 50) = 0.08	p = 0.8		Devaluation	F(1,25) = 56.2	p < 0.001	ηp2 = 0.69
			Devaluation	F(1, 50) = 97.6	p < 0.001		Diet x Devaluation	F(2,25) = 0.4	p = 0.7	ηp2 = 0.03
			Devaluation x Sex	F(1, 50) = 0.003	p = 1.0
			Devaluation x Diet	F(2, 50) = 0.3	p = 0.7	2-way ANOVA Females	Diet	F (2, 25) = 0.8	p = 0.5	ηp2 = 0.06	Bonferroni (Valued vs Devalued)	SD p = 0.002 HFD p < 0.001 vHFD p = 0.001
			Diet x Sex	F(2, 50) = 0.5	p = 0.6		Devaluation	F(1, 25) = 43.2	p < 0.001	ηp2 = 0.63
			Devaluation x Sex x Diet	F(2, 50) = 0.1	p = 0.9		Diet x Devaluation	F (2, 25) = 0.06	p = 0.9	ηp2 = 0.01
		3-way ANOVA (Late)	Diet	F(2, 50) = 1.9	p = 0.2	2-way ANOVA Males	Diet	F(2, 25) = 1.3	p = 0.3	ηp2 = 0.09	Bonferroni (Valued vs Devalued)	SD p < 0.001 HFD p < 0.001 vHFD p < 0.001
			Sex	F(1, 50) = 9.5	p = 0.003		Devaluation	F(1, 25) = 100.3	p < 0.001	ηp2 = 0.80
			Devaluation	F(1, 50) = 237.1	p < 0.001		Diet x Devaluation	F (2, 25) = 0.6	p = 0.6	ηp2 = 0.05
			Devaluation x Sex	F(1, 50) = 1.5	p = 0.2
			Devaluation x Diet	F(2, 50) = 0.008	p = 1.0	2-way ANOVA Females	Diet	F(2, 25) = 1.6	p = 0.2	ηp2 = 0.11	Bonferroni (Valued vs Devalued)	SD p < 0.001 HFD p < 0.001 vHFD p < 0.001
			Diet x Sex	F(2, 50) = 1.1	p = 0.3		Devaluation	F(1, 25) = 161.8	p < 0.001	ηp2 = 0.87
			Devaluation x Sex x Diet	F(2, 50) = 1.5	p = 0.2		Diet x Devaluation	F(2, 25) = 1.1	p = 0.3	ηp2 = 0.08
Supplemental Figure 4
Figure	Data	Test	Factor	F-value or t-value	p-value	Test	Factor	F-value or t-value	p-value	Effect size	Pairwise comparisons		n (M/F)
S4A	Food intake (satiety test)	2-way ANOVA	Diet	F(2, 49) = 1.5	p = 0.2	1-way ANOVA (Males)		F(2,25) = 1.9	p = 0.2	η2 = 0.13	-	-	SD n = 8/8 HFD n = 11/10 vHFD n = 9/9
			Sex	F(1, 49) = 25.4	p < 0.001
			Diet x Sex	F(2, 49) = 0.7	p = 0.5	1-way ANOVA (Females)		F(2,24) = 0.2	p = 0.8	η2 = 0.02	-	-
S4B	Food intake (consumption test)	3-way ANOVA	Diet	F(2, 49) = 0.1	p = 0.9	2-way ANOVA Males	Diet	F(2, 25) = 0.4	p = 0.7	ηp2 = 0.03	Bonferroni (Valued vs Devalued)	SD p < 0.001 HFD p < 0.001 vHFD p < 0.001
			Sex	F(1, 49) = 0.02	p = 0.9		Devaluation	F(1, 25) = 230.6	p < 0.001	ηp2 = 0.90
			Devaluation	F(1, 49) = 411.9	p < 0.001		Diet x Devaluation	F (2, 25) = 0.07	p = 0.9	ηp2 = 0.06
			Devaluation x Sex	F(1, 49) = 1.8	p = 0.2
			Devaluation x Diet	F(2, 49) = 0.2	p = 0.8	2-way ANOVA Females	Diet	F(2, 24) = 0.8	p = 0.4	ηp2 = 0.07	Bonferroni (Valued vs Devalued)	SD p < 0.001 HFD p < 0.001 vHFD p < 0.001
			Diet x Sex	F(2, 49) = 1.2	p = 0.3		Devaluation	F(1, 24) = 183.6	p < 0.001	ηp2 = 0.89
			Devaluation x Sex x Diet	F(2, 49) = 0.7	p = 0.5		Diet x Devaluation	F(2, 24) = 0.8	p = 0.5	ηp2 = 0.07

## Sheet: Supplemental Table 4
A- All mice		Test Variables
	Test variables	1	2	3	4	5	6	7	8	9	10
Body weight	1- Body weight	-
	2- Weigh gain (g)	0.893***	-
	3- Weight gain (% baseline)	0.624***	0.898***	-
	4- Fat mass	0.815***	0.704***	0.452***	-
	5- Lean mass	0.908***	0.79***	0.539***	0.540***	-
Action control	6- Devaluation - Early	-0.145	-0.239	-0.282*	-0.056	-0.106	-
	7- Devaluation - Mid	0.305*	0.340*	0.277*	0.314*	0.246	-0.119	-
	8- Devaluation - Late	0.216	0.343*	0.405**	0.191	0.192	-0.242	0.157	-
	9- Devaluation - Reversal	-0.031	-0.129	-0.186	0.095	-0.048	0.144	0.199	0.071	-
	10- Degradation	0.014	-0.189	-0.351	0.109	-0.051	0.172	0.18	-0.67***	0.315	-
B- Males		Test Variables
	Test variables	1	2	3	4	5	6	7	8	9	10
Body weight	1- Body weight	-
	2- Weigh gain (g)	0.701***	-
	3- Weight gain (% baseline)	0.138	0.787***	-
	4- Fat mass	0.892***	0.655***	0.177	-
	5- Lean mass	0.638***	0.298	-0.142	0.300	-
Action control	6- Devaluation - Early	-0.088	-0.303	-0.344	-0.053	0.063	-
	7- Devaluation - Mid	0.38*	0.438*	0.221	0.31	0.379*	-0.124	-
	8- Devaluation - Late	-0.015	0.219	0.357	0.102	-0.081	-0.133	0.067	-
	9- Devaluation - Reversal	0.236	0.106	-0.056	0.269	0.258	0.018	0.242	0.081	-
	10- Degradation	0.575*	0.225	-0.164	0.391	0.486	0.101	0.372	-0.623*	0.191	-
C- Females		Test Variables
	Test variables	1	2	3	4	5	6	7	8	9	10
Body weight	1- Body weight	-
	2- Weigh gain (g)	0.505**	-
	3- Weight gain (% baseline)	0.231	0.937***	-
	4- Fat mass	0.770***	0.566**	0.374	-
	5- Lean mass	0.717***	0.053	-0.181	0.293	-
Action control	6- Devaluation - Early	0.119	0.007	-0.030	0.290	0.061	-
	7- Devaluation - Mid	0.087	0.167	0.229	0.158	-0.175	-0.044	-
	8- Devaluation - Late	-0.277	0.063	0.152	-0.087	-0.392*	-0.315	0.178	-
	9- Devaluation - Reversal	0.123	-0.175	-0.218	0.058	0.125	0.259	0.222	0.18	-
	10- Degradation	0.787**	-0.174	-0.362	0.339	0.762**	0.299	0.048	-0.659*	0.360	-
Supplemental Table 4. Statistical report for correlation matrices between body weight measures and action control performance (Pearson’s r). *, **, *** p < 0.05, 0.01 and 0.001 respectively.
